# Supplementary material for: The Video Head Impulse Test (vHIT) Detects Vertical Semicircular Canal Dysfunction
Source: PLoS One. 2013 Apr 22;8(4):e61488. doi: 10.1371/journal.pone.0061488 (PMC3632590; doi:10.1371/journal.pone.0061488)
Supplement: Data S1 — VOR gains for scleral search coil vs. video head impulse test across all normal subjects and patients (complementary to Figure 6 and Figure S2). (XLSX) [file pone.0061488.s001.xlsx]

## Sheet: subjects
	Coils						Video
Normals	LL	LA	LP	RL	RA	RP	LL	LA	LP	RL	RA	RP
N1	0.979	0.982	0.989	0.992	0.998	0.926	0.922	1.036	1.055	1.038	1.01	1.034
N2	0.911	0.924	0.941	0.901	0.963	0.853	1.093	0.834	0.942	0.948	0.724	0.908
N3	0.936	0.962	0.947	0.923	1.008	0.912	0.891	0.895	0.897	0.882	0.998	0.98
N4	1.04	1.018	1.058	1.035	1.112	0.999	0.933	0.899	1.08	1.009	1.148	0.99
N5	0.958	0.983	1.008	0.942	1	1.014	0.882	1.181	1.137	1.032	0.908	1.342
N6	0.873	0.987	0.838	0.933	0.981	0.839	0.753	1.037	0.828	0.864	0.855	0.983
N7	0.948	0.969	0.977	0.934	1.023	0.938	0.851	0.735	0.988	0.956	0.95	0.95
Patients
P1 (iBVL)	0.025	0.041	0.056	0.046	0.063	0.092	-0.014	0.056	0.033	0.012	0.009	0.108
P2 (lUVD)	0.321	0.526	0.524	0.915	1.02	0.848	0.286	0.295	0.634	0.926	1.04	0.758
P3 (rLCO)	0.888	0.978	0.846	0.406	0.92	0.741	0.88	0.852	0.852	0.387	0.98	0.63
P4 (rPCD)	0.87	0.977	0.919	0.838	0.94	0.425	0.88	0.828	0.906	0.9	0.865	0.386
P5 (bPCO)	0.877	0.952	0.456	0.781	1.013	0.393	0.805	1.148	0.572	0.969	1.203	0.505
P6 (BVL)	0.39	0.66	0.357	0.546	1.181	0.479	0.388	0.543	0.326	0.473	0.836	0.429
P7 (uSCD)	0.865	0.612	0.804	0.883	0.927	0.795	0.697	0.431	0.913	0.854	1.236	0.715
P8 (oSCD)	0.95	0.957	0.93	0.887	1.058	0.999	0.902	0.845	0.974	0.974	1.078	1.151
P9 (rUVD)	0.634	0.974	0.783	0.25	0.46	0.518	0.616	0.701	0.577	0.344	0.29	0.51
P10 (rUVD)	0.651	0.883	0.535	0.246	0.466	0.337	0.661	0.875	0.742	0.27	0.487	0.455
P11 (rUVD)	0.818	0.925	0.836	0.334	0.558	0.552	0.857	0.956	1.022	0.391	0.582	0.692
P12 (lUVD)	0.325	0.565	0.44	0.617	0.863	0.841	0.276	0.482	0.388	0.669	0.636	0.757
